# Supplementary material for: In Vivo Anti-Inflammatory Activity of Lipids Extracted from the Most Abundant Cyanobacterial Strains of the Therapeutic Euganean Thermal Muds
Source: Biomolecules. 2025 Sep 10;15(9):1301. doi: 10.3390/biom15091301 (PMC12467192; doi:10.3390/biom15091301)
Supplement: Supplementary file 1 [file biomolecules-15-01301-s001.zip]

Archive with 1 entries (1 files):
- biomolecules-3822434-supplementary.pdf
